# Supplementary material for: A Systematic Review of Ebstein’s Anomaly with Left Ventricular Noncompaction
Source: J Cardiovasc Dev Dis. 2022 Apr 13;9(4):115. doi: 10.3390/jcdd9040115 (PMC9031964; doi:10.3390/jcdd9040115)
Supplement: Supplementary file 1 [file jcdd-09-00115-s001.zip]

Archive with 1 entries (1 files):
- jcdd-1655779-supplementary.pdf
